# Supplementary material for: Stratum Corneum Lipids in Non-Lesional Atopic and Healthy Skin following Moisturizer Application: A Randomized Clinical Experiment
Source: Life (Basel). 2024 Mar 6;14(3):345. doi: 10.3390/life14030345 (PMC10971083; doi:10.3390/life14030345)
Supplement: Supplementary file 1 [file life-14-00345-s001.zip]

Archive with 1 entries (1 files):
- life-2822628-supplementary.pdf
